# Supplementary material for: Attenuation of HECT-E3 ligase expression rescued memory deficits in 3xTg-AD mice
Source: Front Aging Neurosci. 2022 Jul 29;14:916904. doi: 10.3389/fnagi.2022.916904 (PMC9372289; doi:10.3389/fnagi.2022.916904)
Supplement: Supplementary file 1 [file Table_1.xlsx]

## Sheet: Sheet1
ANOVA
Western blot		df	F	Sig.
Beclin1	Between Groups	3	5.76303	0.00367971
	Total	29
P62	Between Groups	3	6.36055	0.00250698
	Total	27
lc3bI	Between Groups	3	0.353894	0.786722
	Total	27
lc3bII	Between Groups	3	1.03568	0.391963
	Total	31
nlrp3	Between Groups	3	13.8923	9.81056e-06
	Total	31
caspase1-pro	Between Groups	3	2.58133	0.083636
	Total	22
caspase-1-cleaved	Between Groups	3	3.69792	0.0311006
	Total	21
IHC
beclin-1 CA1	Between Groups	3	8.99302	5.71895e-05
	Total	60
beclin-1-CA3	Between Groups	3	18.3788	4.60658e-09
	Total	79
beclin-1-DG	Between Groups	3	33.3895	2.96427e-14
	Total	86
GFAP-CA1	Between Groups	3	12.8274	6.76605e-06
	Total	40
GFAP-CA3	Between Groups	3	4.0367	0.0147239
	Total	37
GFAP-DG	Between Groups	3	5.10348	0.00518595
	Total	36
Colocalization P62 and NLRP3 CA1	Between Groups	3	8.54506	0.000749854
	Total	23
Colocalization P62 and NLRP3 CA3	Between Groups	3	19.5146	1.55375e-09
	Total	81
Colocalization P62 and NLRP3 DG	Between Groups	3	23.4848	5.69781e-10
	Total	59
